# Supplementary material for: Transcriptome display during tilapia sex determination and differentiation as revealed by RNA-Seq analysis
Source: BMC Genomics. 2018 May 15;19:363. doi: 10.1186/s12864-018-4756-0 (PMC5952695; doi:10.1186/s12864-018-4756-0)
Supplement: Supplementary file 1 — Candidate genes involved in tilapia sex determination and differentiation. (XLSX 65 kb) [file 12864_2018_4756_MOESM1_ESM.xlsx]

## Sheet: Sheet1
allNames	allLabels	allColors	Chromosome	Position	Names	Gene symbol	F_5d_XX	F_5d2_XX	F_20d_XX	F_30d_XX	F_40d_XX	F_90d_XX	F_180d_XX	M_5d2_XY	M_5d_XY	M_20d_XY	M_30d_XY	M_40d_XY	M_90d_XY	M_180d_XY
abcb11	8	pink	LG16_21	16567297	ATP-binding cassette, sub-family B (MDR/TAP), member 11	Abcb11	-2.70299	-1.56691	-3.75201	-5.16666	-3.76891	-1.95322	-2.98762	-4.59244	-4.53056	-1.64767	0.366487	-1.25034	1.82173	0.758482
ara	23	darkturquoise	LG2	24621772	androgen receptor alpha	Ara	1.40473	0.893316	2.19173	4.14449	4.40694	2.31084	2.60213	1.44868	1.22566	2.83842	3.6747	3.3061	2.87913	1.42852
arb	23	darkturquoise	UNK38	1044445	androgen receptor beta	Arb	0.0951413	-3.57714	1.62007	2.38185	2.63586	-0.570278	1.07674	-1.89374	-2.20475	2.22748	1.84974	2.7044	1.86679	2.4227
cpne2	30	steelblue	LG7	7189140	copine II	Cpne2	0.336194	0.387048	0.721957	0.504613	0.893218	0.180941	0.191234	0.412976	0.601465	0.623883	0.436286	0.50706	0.790073	0.989198
cyp11b	11	greenyellow	LG11	15732190	P450(11beta) hydroxylase type I	Cyp11b	-3.13561	-2.93734	-1.57675	-0.722318	-2.77446	-4.33314	-5.26663	-1.51881	-1.5276	-2.17152	4.94815	3.77602	5.17769	5.28161
ddx49	7	black	UNK4	3153202	DEAD (Asp-Glu-Ala-Asp) box polypeptide 49	Ddx49	3.43158	3.70769	3.55917	4.51528	3.82277	4.853	4.56853	3.11893	3.78098	3.74752	3.76185	3.12172	3.13928	3.072
er-b2	30	steelblue	LG19	22836802	estrogen receptor beta 2, transcript variant X1	Er-b2	1.97615	1.20546	2.47527	2.76732	3.25924	-1.07444	0.248717	1.20609	0.90619	3.62455	3.44553	4.08062	3.57676	3.19095
foxl2	35	sienna3	UNK211	65101	forkhead box L2	Foxl2	-1.35689	-3.15996	1.50468	4.95793	4.49962	1.41047	1.9552	-2.45425	-2.85673	-3.21178	-1.64068	-2.88942	-4.3585	-20
ftz-f1	3	brown	LG12	813412	fushi tarazu factor-1	Ftz-f1	4.03827	3.5422	4.05061	4.04107	4.43101	0.522769	1.58181	4.29891	3.4473	3.59595	2.35813	4.11125	3.44585	4.20416
gsdf	23	darkturquoise	LG7	16310378	growth differentiation factor 6-B-like	Gsdf	0.23008	1.98077	3.90939	5.90135	4.79966	5.37986	4.32502	3.24702	2.06845	10.59	11.4989	10.9834	8.38939	7.30646
lgr6	3	brown	LG20	24047847	leucine-rich repeat containing G protein-coupled receptor 6	Lgr6	-0.0232903	0.467196	0.941745	-0.868969	-0.348265	-1.7437	-2.23406	-0.213021	0.0536952	2.14243	2.34047	2.12446	1.48768	1.20255
LOC100534396	3	brown	LG13	27946583	brain aromatase, transcript variant X1	Cyp19a1b	1.52196	1.76005	2.4721	5.47775	5.25923	1.15549	1.62003	1.34131	1.54005	1.30554	2.03452	-0.322686	-0.949004	-3.18529
LOC100534420	3	brown	LG15	16573719	GATA4	Gata4	3.55471	4.39285	3.16366	3.27438	2.97581	-2.14486	0.61632	3.75023	4.21811	3.26132	3.23269	2.7264	0.305947	0.326836
LOC100534508	7	black	LG1	18950203	GnRH receptor type1	Gnrhr1	-4.22576	-3.98496	-1.48429	-0.71077	0.485025	-1.22336	-0.940902	-2.82358	-4.45562	-5.58151	-2.84621	-3.633	-2.04798	-1.97966
LOC100534555	30	steelblue	LG12	39959968	doublesex- and mab-3-related transcription factor 1	Dmrt1	-4.955	-0.770978	0.910748	0.522287	1.02012	0.322817	-0.589092	1.80109	1.58866	4.06387	6.14742	4.65931	5.23784	5.32925
LOC100534568	7	black	LG16_21	7251104	3beta-hydroxysteroid dehydrogenase type I	Hsd3b1	2.51743	0.00223445	5.83883	6.3244	6.97964	4.72947	4.61639	0.763743	0.126021	4.73033	7.49114	5.65693	8.11529	7.27539
LOC100689724	35	sienna3	LG7	32867451	rab9 effector protein with kelch motifs	Rab9	-1.46994	-2.94059	-1.79016	1.18677	-0.950963	2.43022	1.48516	-3.09593	-1.8644	-2.28279	-1.49857	-2.55672	-1.34079	-20
LOC100689747	3	brown	LG17	30167449	ras-related and estrogen-regulated growth inhibitor-like, transcript variant X3	Rerg	2.23517	0.943284	1.65606	2.27083	2.20083	-3.16488	-4.17117	1.01715	0.519552	1.69063	1.90109	2.49989	1.52874	1.27835
LOC100689807	7	black	LG7	202693	M-phase phosphoprotein 6-like	Mphosph6	3.86132	3.5348	4.3298	4.76562	4.53297	6.25538	5.73	3.30163	4.09121	4.47742	4.71996	3.74137	3.97595	3.9513
LOC100690053	7	black	LG18	836451	LIM/homeobox protein Lhx8-like, transcript variant X1	Lhx8	0.888843	0.774275	-1.1732	4.92064	2.82703	4.73051	3.52632	-0.157301	-0.320636	-1.28837	-0.519803	-1.27334	-0.688469	-0.577317
LOC100690488	30	steelblue	LG6	26415074	transmembrane channel-like protein 5-like		1.13429	0.520839	0.883141	0.765647	1.35746	0.124127	0.0286173	0.487627	0.264679	0.897195	1.01233	2.25983	1.27886	1.7495
LOC100690604	30	steelblue	LG17	9154377	rab proteins geranylgeranyltransferase component A 1-like, transcript variant X1		7.30155	5.45507	10.0158	7.28944	10.3842	2.79425	2.07307	7.58039	8.30899	9.43844	6.488	7.98152	11.719	16.821
LOC100691099	3	brown	LG3	16422905	prostaglandin reductase 1-like	Ptgr1	0.8537	1.09104	0.738534	-1.48508	1.62726	-3.01682	-1.39685	0.41752	1.94125	2.32944	4.22051	2.44363	1.57052	0.392372
LOC100691113	30	steelblue	LG3	10498958	glucosidase 2 subunit beta-like, transcript variant X2		3.17354	2.32183	3.62015	4.49628	3.98423	1.10864	0.904142	1.88929	2.68912	3.48815	3.73627	4.16662	3.39706	4.42328
LOC100691208	30	steelblue	LG19	2086763	inositol-trisphosphate 3-kinase A-like		2.03835	1.31471	8.49548	6.03849	4.69967	0.312319	0.519978	2.14453	2.32108	3.88942	8.16712	5.1187	5.01021	3.05785
LOC100691527	22	darkgreen	LG16_21	28052464	interleukin-10 receptor subunit beta-like	Il10rb	3.98912	4.63719	5.39676	5.53389	5.68049	5.58309	5.10787	3.83603	4.64578	5.01629	5.51626	4.88598	4.09585	4.39551
LOC100691883	3	brown	LG5	6931280	protein Wnt-4a-like	Wnt4a	-0.417598	-2.35283	1.30713	2.16307	1.89465	-0.979268	0.378501	-0.304868	-1.59686	0.693114	0.062481	0.278568	-3.15784	-3.00394
LOC100691946	30	steelblue	LG15	9117121	serine incorporator 1-like		46.3262	40.0038	51.1178	50.2057	61.3171	22.727	25.7859	47.147	40.5252	57.6279	62.2021	53.4004	57.0982	62.1247
LOC100692175	30	steelblue	LG6	20268996	uncharacterized LOC100692175, transcript variant X1		0.30462	0.508501	0.690308	0.852307	3.37843	0.281341	0.0795479	0.688369	0.281208	1.21297	1.18924	6.20948	2.03885	1.79896
LOC100692210	3	brown	LG15	17391719	E3 ubiquitin-protein ligase RNF19B-like, transcript variant X1	Rnf19b	-0.363893	0.2642	-0.216032	-0.377053	-0.993281	-2.00235	-2.2125	0.683786	0.540811	0.478009	1.23061	0.400407	0.57919	0.338305
LOC100692260	35	sienna3	LG4	12942467	heat shock protein beta-11-like	Hsp11	0.455891	2.05865	-3.10701	-3.92571	-2.00896	2.30325	1.04923	2.58433	3.3234	-1.15274	-1.66106	-1.3549	-2.81041	-20
LOC100692511	7	black	LG23	12270654	Zar1-zygote arrest protein 1-like	Zar1	-0.305378	0.105155	-0.00377759	5.56742	5.04006	9.51124	9.54955	-0.546854	0.435554	0.48907	1.62513	0.130812	2.91322	2.63827
LOC100692696	35	sienna3	LG4	8091127	retinoic acid-induced protein 3-like	Gprc5a	-1.9756	-2.33869	3.12207	1.3821	-2.24349	-4.2312	-5.4476	-1.95672	-1.70194	1.5355	-0.786689	-0.0927278	-6.08021	-20
LOC100692731	7	black	LG11	17513208	testis-expressed sequence 10 protein homolog, transcript variant X2	Tex10	3.27132	3.28334	3.11487	4.33348	3.97017	4.63326	4.3439	3.23326	3.38348	3.3593	3.3155	3.34079	3.59751	3.80322
LOC100692840	22	darkgreen	LG1	3549561	transmembrane protein 208-like	Tmem208	4.29	4.39456	5.27268	5.97069	5.49512	5.09655	5.20815	4.48344	4.58417	5.71181	5.85289	5.23969	3.5947	3.51435
LOC100692860	30	steelblue	LG7	5100880	NADH-cytochrome b5 reductase 2-like	Cyb5r2	3.01671	2.0511	3.90888	3.24971	4.69513	1.07641	2.12981	1.93049	3.05827	4.23547	5.76648	4.42834	4.9129	6.04088
LOC100692894	30	steelblue	UNK3	3344574	solute carrier family 13 member 2-like, transcript variant X2		2.11636	2.34726	2.41562	2.70065	4.67909	0.432102	0.0939961	1.0279	2.23998	4.19051	3.89574	3.5202	3.98634	3.00558
LOC100692950	30	steelblue	LG20	8943333	peptidyl-prolyl cis-trans isomerase FKBP1A-like		55.3033	58.4849	60.8846	53.1113	94.5394	29.8259	31.669	52.6488	81.2266	83.2254	39.0977	75.9976	87.5163	146.319
LOC100693400	3	brown	LG8_24	5686065	transcription factor Sox-9-A-like	Sox9a	3.45715	3.73281	3.97204	3.45758	3.34089	-1.6428	-2.61914	3.77352	3.72956	3.34973	3.07239	3.26739	-0.177709	-0.92692
LOC100693424	3	brown	LG19	5498160	bone morphogenetic protein 4-like	Bmp4	3.7327	3.41269	3.42426	4.10946	3.37891	-0.235844	-0.0503575	3.80444	3.95386	3.44375	2.95969	3.71136	0.909374	1.39918
LOC100693521	7	black	LG19	11710818	BRCA1-A complex subunit BRE-like	Brca1	2.9914	2.94311	3.54062	3.84341	3.5702	3.45304	3.54437	2.81982	3.29029	2.96833	3.09464	3.16982	2.78218	3.16215
LOC100693586	30	steelblue	UNK336	53315	protachykinin-like, transcript variant X2		3.35252	1.84196	2.68201	8.02491	12.8112	0.349653	0.244238	2.17695	2.83479	4.79884	7.41457	13.4599	5.12844	7.19058
LOC100693656	11	greenyellow	LG12	2392341	dual specificity testis-specific protein kinase 1-like, transcript variant X1	Tesk2	2.33517	2.80149	2.78935	2.8622	2.68487	0.89152	0.595236	2.08636	2.66405	2.87657	2.7424	2.56945	3.94557	4.77461
LOC100693682	7	black	LG1	11153457	eukaryotic translation initiation factor 4 gamma 2-like	Eif4g2	5.20124	6.24617	5.52752	3.82699	4.69088	7.53142	7.72408	5.42735	6.11568	5.18382	4.28958	4.96222	4.2565	4.19647
LOC100693777	33	darkolivegreen	LG7	23889736	mothers against decapentaplegic homolog 2-like, transcript variant X1	Smad2	2.87354	2.54507	1.77411	1.6619	2.36186	2.73632	3.31112	3.39784	2.3914	1.84471	1.07117	2.5783	2.37081	2.39256
LOC100693960	3	brown	LG22	14642587	catenin beta-1-like, transcript variant X2	Ctnnbl1	6.18792	5.8312	5.95079	6.25567	6.50345	5.02673	5.48997	5.98865	5.7864	6.00757	5.64799	6.03618	4.41907	4.67334
LOC100694059	30	steelblue	LG2	20464540	glucosamine-6-phosphate isomerase 1-like, transcript variant X1		12.6874	19.8053	19.0093	22.9688	48.5718	13.5647	10.6572	13.4469	31.9133	20.1981	28.6972	55.3135	58.0337	66.9558
LOC100694100	30	steelblue	UNK45	464818	neurotrypsin-like, transcript variant X2		0.466179	0.413913	1.66601	1.05327	2.39944	0.0491583	0.0390077	0.438317	0.606735	1.01555	2.12371	2.69575	1.7543	3.31337
LOC100694173	3	brown	LG17	2533424	rho GTPase-activating protein SYDE2-like	Syde2	1.55521	1.65176	1.03709	-0.43074	-0.0210517	-1.40607	-1.14573	1.71363	1.13194	2.00977	1.39562	1.83391	1.37448	0.332611
LOC100694409	23	darkturquoise	LG23	7902433	U6 snRNA-associated Sm-like protein LSm2-like	Lsm2	4.56319	4.6369	5.82443	6.95938	6.3765	4.75337	5.30292	4.65773	5.29188	6.08718	6.28171	5.5092	6.06402	6.26966
LOC100694603	30	steelblue	LG15	7995278	FGFR1 oncogene partner-like, transcript variant X3	Fgfr1	2.68118	2.88704	3.17596	3.75666	3.50655	2.2235	2.55232	2.65129	3.33047	3.34346	3.927	3.3687	3.60698	3.93543
LOC100694628	35	sienna3	LG16_21	12966314	HRAS-like suppressor 2-like, transcript variant X1	Hrasls2	-1.22967	-0.354996	1.9395	-0.722984	-3.24284	-1.83792	-1.13636	-0.15246	0.954159	0.957008	-1.41661	-0.858392	-3.94571	-20
LOC100694909	30	steelblue	LG18	25673733	25-hydroxycholesterol 7-alpha-hydroxylase-like, transcript variant X3	Cyp7b1	0.801134	1.07213	1.3202	0.484757	1.05479	-0.719797	-0.642502	0.569481	0.693346	1.77196	2.38743	2.37873	2.47954	2.47669
LOC100694975	30	steelblue	LG14	18651073	serine palmitoyltransferase small subunit B-like, transcript variant X1		1.52206	0.190455	4.25735	17.2243	2.41042	2.22001	0.0885539	0.66071	0.602601	5.43843	26.6962	2.81507	16.9964	3.31072
LOC100694980	30	steelblue	UNK42	277997	proteasome subunit beta type-6-like		45.0023	56.8367	91.8818	109.947	126.721	34.8712	36.2167	52.1191	92.6078	106.531	35.4605	87.8301	144.525	305.662
LOC100694986	7	black	LG16_21	33735155	bone morphogenetic protein receptor type-2-like, transcript variant X1	AmhrII	2.08723	1.1332	2.18349	1.50656	1.81766	2.80288	2.46858	1.88937	1.14561	2.3037	2.09548	2.44597	1.77749	1.07429
LOC100695136	3	brown	LG7	49812450	cytochrome P450 2J6-like, transcript variant X2	Cyp2j6	3.31311	0.829371	4.5119	-0.19164	4.68097	-0.313438	-0.260245	-0.542704	0.431024	4.67865	5.72906	4.32859	1.81675	1.7811
LOC100695151	3	brown	LG12	23886906	follistatin-A-like, transcript variant X3	Fstl1	4.61901	3.5765	2.24595	0.844201	0.893813	-2.66871	-2.01835	3.70266	2.75374	2.69979	1.55173	2.81159	-0.611057	-3.11017
LOC100695219	30	steelblue	LG16_21	15939822	cell division cycle-associated protein 7-like		29.4927	9.27911	19.9379	18.0514	44.4603	19.7094	6.75074	20.2843	15.2542	20.8115	7.10605	40.6533	39.0106	43.5458
LOC100695304	3	brown	LG7	47318960	thromboxane-A synthase-like	Tbxas1	1.66924	0.633245	0.846112	-1.28698	1.65901	-2.10591	-0.852566	0.865127	0.992159	3.69063	4.93378	4.18438	5.00943	4.96956
LOC100695408	7	black	LG3	11284527	period circadian protein homolog 1-like, transcript variant X3	Per1	4.17093	4.74226	4.08898	3.09444	2.69467	3.95005	3.83176	3.25882	3.04997	1.13826	2.37812	2.05682	2.62411	2.50882
LOC100695463	35	sienna3	UNK1	698705	kelch-like protein 41-like, transcript variant X1		5.10242	22.5746	3.79424	1.54188	0.105291	0.0956291	0.0329633	15.8043	37.8732	5.60217	0.824147	0.537336	0.0785108	0
LOC100695526	35	sienna3	LG8_24	6766876	PI-PLC X domain-containing protein 1-like, transcript variant X2		0.304784	0.0775235	3.36286	1.99433	0.215061	1.00867	1.43542	0.142356	0.259439	0.573787	0.509149	0.0990883	0.0542832	0
LOC100695610	30	steelblue	LG22	25238271	integrin beta-8-like, transcript variant X1		6.35089	8.80499	15.1518	14.6838	25.6065	1.80341	3.05961	4.8106	4.19771	18.956	25.8508	18.7829	56.6187	53.0699
LOC100695776	30	steelblue	LG12	25921631	phosphoserine aminotransferase-like, transcript variant 1		5.0411	6.24246	12.5738	12.4112	7.25712	2.38608	2.94366	4.92328	10.5832	5.67578	3.58101	5.3399	14.5885	13.2058
LOC100696315	30	steelblue	LG12	2032268	stromal cell-derived factor 2-like protein 1-like	Sdf2L1	3.43723	3.7272	4.35307	3.70529	4.58295	4.06679	4.00054	4.07578	3.77483	4.65176	4.33593	4.49215	4.50653	4.23083
LOC100696363	30	steelblue	LG5	22134164	endothelin B receptor-like protein 2-like		0.22631	0.149446	0.502818	0.454312	0.937055	0.0870832	0.0846448	0.282889	0.171037	0.792387	0.411537	0.731429	1.26	1.02756
LOC100696403	11	greenyellow	LG19	18373828	forkhead box protein A1-A-like	Foxa1a	-3.88249	-2.84329	-4.73846	-5.29707	-6.51587	-5.20853	-6.36575	-4.40443	-1.98272	-4.28207	-5.30336	-6.41894	-2.87315	-2.90837
LOC100696560	35	sienna3	UNK20	457787	complement factor I-like		1.7054	3.36071	1.04436	0.29419	0.279719	0.230484	0.0990497	2.20338	4.3831	1.25441	0.837754	7.08561	0.150273	0
LOC100696753	30	steelblue	LG16_21	7043953	gap junction beta-6 protein-like		4.52228	1.43878	11.8705	4.63355	1.36395	0.147087	0.138683	2.64721	1.8093	12.1364	33.5984	27.7672	12.0961	13.9964
LOC100696883	30	steelblue	LG19	10865846	uncharacterized LOC100696883		0.600757	0.547452	2.71917	0.328895	2.72176	0.120704	0.0614305	1.08208	0.835624	2.27436	0.174511	2.33669	1.42852	3.76242
LOC100696885	7	black	LG20	216777	C-type lectin domain family 10 member A-like	Clec10a	-0.889837	-1.58921	1.28037	0.98684	0.727232	1.24823	0.132669	-4.32624	-2.28158	-1.12379	-1.37498	-0.0335489	-2.10332	-1.35713
LOC100696951	11	greenyellow	LG9	13960143	glucagon family neuropeptides-like, transcript variant X1	Pacap	0.693828	-0.31795	1.67063	-2.93894	1.60166	-2.34367	-0.812101	-1.0508	0.389479	5.04163	5.88101	5.39795	6.28399	6.55857
LOC100696971	30	steelblue	LG4	7474664	probable ATP-dependent RNA helicase DDX17-like, transcript variant X1		2.52391	1.86138	2.60291	1.92816	2.5492	0.962422	0.798624	6.1339	2.27597	1.76054	3.45106	3.23325	4.72782	4.48331
LOC100697441	7	black	LG17	18093994	nuclear factor 7, ovary-like	Nr7	2.44104	1.99859	2.90293	3.818	2.78883	5.22219	4.84914	2.14827	2.19367	2.34047	2.72707	2.58366	3.7669	3.63783
LOC100697652	13	salmon	LG8_24	7521639	uncharacterized LOC100697652, transcript variant X1	C17orf62	2.72986	2.93686	3.2208	3.30704	3.32278	3.32044	3.1797	2.97641	3.03873	2.5628	2.4079	2.91891	2.34612	1.95126
LOC100698056	3	brown	LG7	49438497	fibroblast growth factor 6-like	Fgf6	-1.9476	-0.941165	-2.60856	-4.66093	-5.35974	-5.47988	-4.52727	-0.167978	-0.0117581	-2.73663	-4.68869	-4.36983	-2.88106	-3.74014
LOC100698157	30	steelblue	LG19	24904960	AP-4 complex subunit sigma-1-like, transcript variant X2		6.72038	5.15875	9.97299	7.69562	8.30903	3.36879	2.77717	9.90547	8.94877	8.42201	9.02147	11.6365	9.92439	13.7844
LOC100698316	3	brown	LG2	13343365	fibroblast growth factor 13-like, transcript variant X6	Fgf13	-0.613973	-0.251626	-2.21512	-1.3321	-0.871144	-2.518	-2.19809	0.206106	0.503919	-0.30731	-0.470651	-0.319184	-0.34928	-1.3316
LOC100698327	3	brown	LG20	23022436	kelch repeat and BTB domain-containing protein 12-like, transcript variant X1	Kbtbd12	-0.0311204	0.407559	0.894286	-0.89057	-0.656449	-3.56443	-1.77343	0.144307	1.03428	0.309118	1.92907	0.189224	-0.961932	-1.02321
LOC100698334	3	brown	LG7	12722924	transcription factor TFIIIB component B%27%27 homolog, transcript variant X2	TfIIIb	2.08172	1.91139	0.752346	0.363541	0.23667	0.62279	0.863804	2.96349	3.05633	1.75054	0.80331	2.02689	2.62056	2.88265
LOC100698385	30	steelblue	UNK478	76672	class I histocompatibility antigen, F10 alpha chain-like		2.63495	2.55707	4.07946	14.9327	5.05542	0.321057	0.85959	1.08964	3.66366	3.91484	20.6995	7.56	3.53949	11.366
LOC100698459	30	steelblue	LG7	7078065	calretinin-like		1.51081	0.521198	2.04727	1.67236	0.977712	0.130437	0.018616	0.947317	0.728547	1.9437	1.18223	1.71601	2.66482	1.17728
LOC100698575	7	black	LG2	13569507	transcription factor Sox-3-like	Sox3	-0.807675	-0.410484	3.19965	0.273349	-1.56953	5.13308	6.50318	-0.0825026	0.680972	1.69216	-0.60647	-0.0258422	-1.21635	-0.456833
LOC100698588	30	steelblue	LG20	23012416	bone morphogenetic protein receptor type-2-like		26.0211	10.3069	30.914	43.0624	32.2275	4.15276	0.859945	15.814	11.135	18.411	46.7325	17.1319	26.9567	27.139
LOC100698860	35	sienna3	LG18	17327871	uncharacterized LOC100698860		0.516797	0.754834	0.0685613	0.0768323	0.239747	0.914568	0.710235	3.46979	3.50774	0.0485402	0.106679	0.636952	0.0642766	0
LOC100698886	3	brown	LG12	27761836	heat shock protein beta-8-like	Hsp8	3.8354	4.44534	2.99537	1.74882	2.59353	0.256129	1.57291	4.63494	4.69609	3.55889	3.26364	3.42198	3.22671	3.0799
LOC100699121	30	steelblue	LG15	4773913	cytochrome P450 2K1-like, transcript variant 2		0.34895	0.179015	0.708829	0.363771	0.346803	0.304929	0.159498	0.209193	0.268571	0.551205	0.500822	0.577927	1.28909	1.63455
LOC100699682	30	steelblue	LG13	20665482	testican-2-like, transcript variant X2		1.04	1.22577	1.22469	0.852649	2.6466	0.630152	1.53607	0.883002	1.33345	4.31571	6.16447	5.4448	4.4672	5.02996
LOC100699759	3	brown	UNK6	1462602	transcription factor Sox-9-like, transcript variant 1	Sox9b	3.43329	3.27772	2.27884	3.58029	3.79156	-0.581912	-3.20245	3.9475	3.58304	3.22833	4.74244	4.40592	1.79848	2.55601
LOC100699866	30	steelblue	UNK27	1210778	L-rhamnose-binding lectin CSL2-like		0.380128	0.239619	1.46678	2.01372	2.27768	0.0826151	0.0760431	0.279129	0.484202	1.71593	2.63473	8.22732	1.38802	2.58303
LOC100700048	30	steelblue	LG15	14476583	cell growth regulator with ring finger domain 1	cgrrf1	9.1274	7.74922	8.80163	10.5931	12.3689	4.56547	4.56459	8.94945	8.55167	8.81691	6.3651	8.5159	13.3365	14.0546
LOC100700053	3	brown	LG14	3047612	retinol-binding protein 2-like	Rbp2	4.34053	5.96505	3.71488	4.10832	5.59585	1.26523	0.932371	4.22102	6.39941	3.85879	4.36477	4.74181	6.52878	7.77877
LOC100700083	3	brown	LG4	26729591	heat shock 70 kDa protein 1-like	Hsp70	-0.217503	3.59298	1.38919	-0.472643	-0.788479	-3.80192	-3.27794	6.55927	3.35041	1.3986	1.10599	-0.417656	1.68148	1.59884
LOC100700276	3	brown	LG2	17867704	testican-1-like, transcript variant X2	Testican1	1.97817	0.83854	1.15542	-1.09688	-1.42692	-0.833917	-1.22622	2.27921	2.60727	0.843807	1.16895	0.0800436	0.474223	-0.709934
LOC100700439	3	brown	LG23	14678040	cytochrome P450 2J1-like	Cyp2j1	2.2811	0.757988	2.7529	1.96673	2.29041	0.553508	1.48853	0.396192	-0.0835203	2.71837	3.28324	3.16565	1.59209	1.44514
LOC100700465	3	brown	LG17	27078125	3-oxo-5-beta-steroid 4-dehydrogenase-like, transcript variant 1	Akr1d1	4.15871	4.98328	4.23804	0.509037	3.1331	-0.806912	-1.41358	4.209	5.00997	4.11233	4.417	4.41505	4.83751	4.78539
LOC100700549	30	steelblue	LG19	8376621	claudin-11-like		23.7701	21.081	43.6312	67.166	57.2952	4.81276	4.26712	13.2132	20.5001	92.0115	150.358	81.6811	103.174	81.3253
LOC100700756	30	steelblue	LG19	23349435	synaptotagmin-16-like		0.805642	0.797086	1.14447	1.8938	1.31167	0.24079	0.0184104	0.734916	0.928163	1.87951	1.72915	2.3282	1.77594	1.81691
LOC100700901	35	sienna3	LG12	32821443	granzyme K-like		0.385641	0.291709	1.09549	0.836547	4.48719	0.156504	0.0737756	0.114463	0.0215956	0.263189	3.22099	0.173754	0.0619851	0
LOC100701055	35	sienna3	LG1	18534575	neuromedin-B-like		0.252419	0.0833631	0.138424	0.485768	0.0489025	0.408727	0.143289	0.114088	0.336522	0.457632	0.452105	0.393024	0.407378	0
LOC100701078	3	brown	LG1	14868905	Wilms tumor protein homolog A-like, transcript variant X1	Wt1a	6.47343	6.72814	5.84773	6.48545	6.0751	2.44685	2.56917	6.01287	6.67716	6.12972	5.95821	5.65402	1.47046	1.26049
LOC100701297	30	steelblue	LG11	21569843	forkhead box protein O1-B-like, transcript variant X2	Foxo1	-2.14851	-2.35744	-2.52498	-1.58919	-2.98979	-4.04898	-4.61857	-1.77479	-2.78033	-0.657013	-0.36099	-0.478573	-1.0396	-0.599768
LOC100701612	35	sienna3	LG9	11806853	cysteine/serine-rich nuclear protein 1-like, transcript variant X2		6.35551	11.2852	10.2405	7.03873	7.02215	5.98143	9.02362	5.19878	8.07244	14.6121	12.6494	10.1896	2.95128	0.808281
LOC100701623	29	saddlebrown	LG8_24	17999404	testican-2-like	Testican2	2.14891	1.98855	-1.1761	-0.661043	-0.956849	-0.275493	-0.85517	2.18499	1.97044	-0.426205	-0.52576	-0.222503	0.0913275	0.445388
LOC100701840	30	steelblue	LG11	21667008	acid sphingomyelinase-like phosphodiesterase 3b-like		1.36515	1.28824	2.77515	4.10063	7.7032	0.420665	0.323688	1.15226	0.732711	1.73075	3.79898	4.01672	3.64235	4.18336
LOC100701954	3	brown	LG7	26196071	paired box protein Pax-8-like, transcript variant X2	Pax8	2.91944	3.47345	2.04412	-3.12293	-0.127115	0.649956	-2.44376	3.28271	2.88657	2.57383	3.10299	1.8101	2.9597	-0.760614
LOC100701983	3	brown	LG15	18861533	sex comb on midleg-like protein 4-like, transcript variant X2	Scml4	1.29836	1.12413	2.39106	1.35729	2.6218	-1.82198	-2.02221	1.38774	0.745504	1.99666	0.182959	2.25788	-0.889212	0.0939117
LOC100702615	30	steelblue	LG4	20004287	probable ATP-dependent RNA helicase DHX58-like		1.58631	1.37014	3.6759	3.92864	3.16256	0.581648	0.566328	1.02318	1.48382	2.45875	4.44883	3.84116	4.55064	5.50497
LOC100703016	30	steelblue	UNK11	801189	protein NLRC3-like		0.348184	0.371409	0.616781	0.779085	0.510685	0.143454	0.149789	0.166353	0.177511	0.434192	1.76745	0.586979	0.374348	0.926676
LOC100703127	3	brown	LG13	27014499	cytochrome P450 3A40-like	Cyp3a	1.94173	1.4267	2.05104	1.08306	-0.403557	-1.59779	0.0832474	1.8524	2.47542	2.62452	4.10125	2.36738	2.28205	2.16444
LOC100703291	30	steelblue	LG7	35757796	glycerol-3-phosphate acyltransferase 3-like		15.118	12.408	18.9203	16.2283	16.2448	3.11955	1.91915	10.4331	12.4575	21.453	15.5552	14.5736	17.7113	21.4189
LOC100703745	30	steelblue	UNK25	1367805	UPF0693 protein C10orf32 homolog		7.59735	6.65725	9.2779	11.6832	10.3668	4.2305	3.59408	8.50194	12.0761	7.87806	7.85017	10.5328	9.65687	12.401
LOC100703858	35	sienna3	UNK277	80042	acylphosphatase-2-like		0.458268	0.431064	0.741485	0.26582	0.347084	0.297369	0.526098	0.416214	0.614679	1.95893	0.3995	0.596376	0.343069	0
LOC100703891	35	sienna3	LG22	2687451	uncharacterized LOC100703891		39.7759	34.4076	318.444	225.34	0.284623	0.109355	0.635194	41.8632	68.3589	69.5149	86.0294	4.86523	0.168191	0
LOC100704027	13	salmon	LG13	7505264	apoptosis-inducing factor 2-like	Aifm2	2.51519	2.47363	4.78868	3.70278	4.49799	4.78398	4.14482	2.14015	2.2258	3.73416	2.83157	2.92329	1.41607	1.14727
LOC100704137	35	sienna3	LG7	41146630	inositol oxygenase-like		2.22983	24.4297	4.47665	7.51337	6.31449	0.129402	0.0568197	1.79668	21.6802	7.36661	7.46005	52.3658	0.100689	0
LOC100704257	7	black	LG3	16688074	dual specificity testis-specific protein kinase 1-like, transcript variant X1	Tesk1	1.08392	1.11317	2.46655	2.59127	2.82476	6.88484	6.43242	0.96533	0.850279	2.2006	2.23213	2.36531	1.33786	0.734994
LOC100704261	30	steelblue	LG8_24	25870814	chromobox protein homolog 1-like, transcript variant X3		14.5183	12.2113	14.2887	17.5737	29.03	2.65693	2.36035	19.5607	19.2186	21.264	22.9141	24.4013	20.3138	25.3572
LOC100704829	30	steelblue	UNK40	977407	14-3-3 protein epsilon-like, transcript variant X5		18.6005	17.2322	37.834	23.1647	46.6046	23.9466	20.1069	24.7093	18.7824	46.5195	12.776	52.4616	43.0705	39.6117
LOC100705152	30	steelblue	LG16_21	17255026	WD repeat, SAM and U-box domain-containing protein 1-like		0.533027	0.349256	1.09351	1.39727	1.41671	0.233328	0.17492	0.361987	0.527636	1.11468	2.09655	1.35425	1.01839	1.2849
LOC100705220	30	steelblue	LG7	21520016	NMDA receptor synaptonuclear signaling and neuronal migration factor-like, transcript variant X6		0.697702	0.428886	0.436527	0.723596	1.097	0.168228	0.169635	0.4457	0.480095	0.365913	1.68959	0.768512	0.902727	0.655768
LOC100706008	7	black	LG2	7920193	alcohol dehydrogenase class-3-like	Adh2	1.46832	0.5962	2.85165	3.52651	3.31717	3.2679	3.48242	0.866322	0.997321	2.0689	2.34091	2.01588	1.73937	1.37008
LOC100706120	30	steelblue	LG12	21716131	chondroitin sulfate N-acetylgalactosaminyltransferase 1-like		11.9161	3.80458	20.9977	26.0349	16.3	1.02752	0.196914	6.95664	6.20816	13.2763	21.8855	11.4433	24.7437	22.8877
LOC100706507	30	steelblue	LG20	19043829	laminin subunit beta-2-like, transcript variant X1	Lamb2	3.14089	2.07778	4.21238	2.64682	4.17307	2.22276	3.05351	2.41819	1.26913	3.0701	3.71263	3.21581	3.83742	4.02837
LOC100706640	30	steelblue	LG9	9509694	somatomedin-B and thrombospondin type-1 domain-containing protein-like	Sbspon1	1.45643	0.241645	3.03318	2.92707	3.37379	-1.35547	-0.663337	1.21812	0.39628	2.66672	4.68811	2.64725	2.40829	3.21683
LOC100706876	7	black	UNK86	470912	TBC1 domain family member 14-like, transcript variant X2	Tbc1d14	1.60936	1.48375	2.31439	2.4996	2.6788	4.10097	4.12949	1.12163	0.710993	2.31011	2.17765	2.92957	2.03978	1.77009
LOC100706900	3	brown	LG15	22487512	bone morphogenetic protein 2-like, transcript variant X1	Bmp2a	-0.0456488	1.16206	0.737237	0.521975	-0.271928	-2.11065	-2.14253	-0.176076	1.19699	0.890166	2.01939	0.443776	-1.80659	-1.6566
LOC100706920	30	steelblue	LG16_21	18931787	indian hedgehog B protein-like, transcript variant X2	Ihhb	-2.25102	-2.1442	-1.97249	-2.01451	-1.76611	-3.41918	-6.77297	-2.83164	-2.19707	-1.09568	-0.57728	-0.221975	0.138251	-0.458854
LOC100706951	3	brown	LG6	25650113	LIM domain-binding protein 1-like, transcript variant X1	Lim1	3.92566	4.27395	3.55622	3.46626	3.39435	2.32629	2.26004	4.39021	4.33364	3.75624	3.15286	3.66471	3.24487	3.14765
LOC100707022	7	black	LG20	25308370	sonic hedgehog protein-like	Shh	0.379044	0.116005	-0.383063	-5.58818	-1.25082	0.0333278	2.53146	1.18927	-0.138629	1.43497	1.17249	0.889512	2.63714	2.26839
LOC100707095	3	brown	LG8_24	26297088	proto-oncogene Wnt-3-like	Wnt3	-0.492596	0.0319597	-4.20895	-5.35428	-7.01591	-4.12713	-7.08837	-0.0307828	0.368634	-3.38796	-4.77734	-2.89553	-4.43297	-6.05403
LOC100707118	3	brown	LG6	4779883	stress-induced-phosphoprotein 1-like, transcript variant X1	Stip1	0.561184	0.00242169	2.14588	1.22445	1.42272	-0.352052	0.234967	0.722807	0.649799	2.1468	3.2314	1.70158	2.26304	1.97148
LOC100707162	30	steelblue	LG13	17921127	glutathione S-transferase A2-like		47.1784	28.633	73.1106	79.8227	187.362	1.93071	2.95082	20.0822	47.7785	94.9627	60.9816	259.44	117.004	270.128
LOC100707206	3	brown	LG23	9602382	anti-mullerian hormone precursor	Amh	4.89575	3.7774	5.49807	5.14545	5.47511	1.96796	1.87716	3.24467	2.75973	7.00085	8.71903	8.59164	6.43264	5.87889
LOC100707266	16	lightcyan	LG4	24039195	dehydrogenase/reductase SDR family member 7C-B-like, transcript variant X3	Dhrs7cb	0.422653	1.28007	-1.49142	-2.0535	-2.89604	-4.4984	-20	1.47461	1.92486	-0.538568	-1.87115	-0.565029	-2.67177	-2.58636
LOC100707400	30	steelblue	LG6	34696938	high mobility group protein B2-like		250.064	249.585	345.328	281.719	580.139	99.6485	118.604	229.017	363.546	317.249	158.185	415.697	431.95	556.128
LOC100707525	30	steelblue	LG4	17004770	heme-binding protein 2-like		4.59626	6.09515	32.3601	29.0314	2.2576	0.320367	0.374038	5.98467	8.16418	29.9529	32.8679	9.12385	46.6869	28.7667
LOC100707575	30	steelblue	LG7	26868171	transcription factor IIIB 90 kDa subunit-like, transcript variant X3		5.54718	4.64691	6.41919	4.48855	7.87502	2.80586	2.28536	5.78658	5.42274	6.68169	4.41755	6.12597	6.06108	7.52826
LOC100707712	3	brown	LG7	20297181	LIM/homeobox protein Lhx6-like, transcript variant X1	Lhx6	-0.0301919	-0.508637	-1.70257	-2.24668	-1.03961	-3.79828	-3.25102	0.0383238	-0.609636	-1.98149	-1.01264	-0.713568	-1.51521	-0.942862
LOC100707774	35	sienna3	LG8_24	9632529	parvalbumin, thymic CPV3-like, transcript variant X1		0.586018	0.29451	1.21025	0.628777	0.143384	0.188569	0.306404	0.332345	0.512039	0.672221	0.583967	0.226693	0.121352	0
LOC100707828	30	steelblue	LG11	19496781	calsyntenin-3-like		1.33404	1.16332	4.1704	2.46393	2.92361	0.815621	0.878158	1.26498	1.07392	1.96711	2.11934	2.33945	3.82174	4.52434
LOC100708038	3	brown	LG18	10728905	ras-related protein Rab-6B-like, transcript variant X3	Rab6b	-1.25149	-1.00985	-3.78988	-2.78704	-4.55802	-3.96891	-3.3767	-0.908927	0.202675	-1.30986	-0.270471	-0.550888	0.0560702	-0.7875
LOC100708217	7	black	LG1	4255212	cytochrome P450 19A1-like	Cyp19a1a	3.14751	3.1934	7.31129	7.46481	7.84606	5.84997	5.69506	-1.86771	-2.23753	-2.15433	0.575148	-1.667	-0.0548928	-0.104038
LOC100708341	30	steelblue	LG13	30055782	caldesmon-like		9.61075	1.59948	7.90739	16.0541	17.2602	5.1069	20.2404	3.42217	1.58893	29.2532	28.7611	42.7265	39.7135	35.8863
LOC100708570	7	black	LG13	7442579	barrier-to-autointegration factor-like protein-like, transcript variant X4	Banf2	1.07224	1.55775	2.9573	3.68398	2.88354	4.45577	4.84501	1.60125	2.60009	2.20953	3.17341	2.46031	1.65625	1.26089
LOC100708695	30	steelblue	LG16_21	32434404	leucine-rich repeat-containing protein 3-like		0.218171	0.137598	0.189367	0.325606	0.328159	0.107716	0.0236587	0.200073	0.108495	0.313422	3.08787	2.24438	0.907795	0.508674
LOC100708769	35	sienna3	UNK959	5642	inter-alpha-trypsin inhibitor heavy chain H3-like		0.440057	0.370462	0.17485	0.0532339	0.108155	0.0520305	0.079981	0.131863	0.424079	0.0635085	0.194075	1.21872	0.115293	0
LOC100709066	30	steelblue	LG10	10918709	bicaudal D-related protein 2-like		0.869055	0.709957	3.99011	1.42054	1.28692	0.140049	0.0357454	0.687956	0.709672	1.91532	1.49654	0.983876	1.37934	1.48774
LOC100709071	35	sienna3	LG18	20850325	uncharacterized LOC100709071		0.415899	9.46877	1.48836	0.721048	0.0867097	0.054578	0.0877779	0.291346	6.16508	0.81537	0.351008	0.353106	0.129359	0
LOC100709482	35	sienna3	LG9	16379080	ADP-ribosyl cyclase 1-like		1.19529	3.04476	1.39943	2.54655	0.541887	0.711462	0.116613	1.62835	6.78168	3.44425	1.79743	0.917914	0.343161	0
LOC100709487	8	pink	LG23	16733731	spermatogenesis-associated protein 6-like, transcript variant X2	Spata6l	1.81636	2.02411	0.996794	1.69849	1.57823	3.55019	3.02271	1.7644	1.63545	0.979411	0.737436	1.0994	4.886	4.91926
LOC100709683	35	sienna3	LG4	16584301	zinc-binding protein A33-like		0.363241	0.511122	0.246096	0.158026	0.161198	0.127231	0.0809896	1.01351	1.04122	0.224337	0.02016	0.103008	0.0979043	0
LOC100709690	30	steelblue	LG9	8139134	alanine aminotransferase 2-like, transcript variant X2		27.5073	25.7417	36.6989	26.9839	40.8264	7.28981	4.65402	17.961	29.9295	66.0524	19.4078	82.5421	63.9888	76.4024
LOC100710189	30	steelblue	UNK109	345786	mitochondrial inner membrane protein COX18-like		4.15844	5.08572	5.4067	4.81799	7.39447	1.16125	0.92099	5.28322	6.48447	6.08646	4.02381	5.63147	6.94195	7.77218
LOC100710203	7	black	LG20	7984260	gametocyte-specific factor 1-like, transcript variant X1	Gtsf1	2.73111	2.32573	2.34369	6.65277	5.63787	9.06083	9.06053	2.54993	2.99286	2.65056	3.34154	1.92974	5.61476	6.17343
LOC100710427	35	sienna3	UNK16	63916	sushi, von Willebrand factor type A, EGF and pentraxin domain-containing protein 1-like	Svep1	-1.38054	-0.386881	-2.61161	-1.89124	-1.17366	-0.729409	-4.59579	-2.28564	-0.970235	-2.18769	-2.62827	0.973384	-2.36027	-20
LOC100710506	7	black	LG8_24	27235194	LIM zinc-binding domain-containing Nebulette-like, transcript variant 1	Nebulette	3.6678	1.53201	3.75593	5.90224	5.5383	3.98309	4.48096	2.5378	2.17729	4.81877	5.75352	5.64989	4.45428	4.21514
LOC100710604	35	sienna3	LG4	379605	beta-galactoside-binding lectin-like		2.90771	5.97078	5.48738	9.71876	69.4639	0.152774	0.0760736	5.22217	3.5832	13.4719	22.302	29.7809	0.56317	0
LOC100710812	30	steelblue	LG14	33622556	clarin-1-like		2.57656	2.62888	3.69101	3.23834	3.18715	1.09161	1.05496	2.67104	5.5185	8.38763	13.0601	7.20161	7.40905	10.9611
LOC100711005	30	steelblue	LG23	13218129	vacuolar protein sorting-associated protein 4B-like		3.37171	3.57978	10.2603	7.74218	4.6471	1.80223	0.744101	4.46486	5.64269	4.90473	4.85239	4.34028	8.77708	9.97313
LOC100711023	11	greenyellow	LG9	7988265	sperm-associated antigen 6-like	Spag6l	1.07873	1.37715	1.17707	-0.154387	-0.0471864	-0.998812	-3.07053	1.75656	1.57688	1.3555	2.19768	0.884356	4.81632	5.26312
LOC100711374	7	black	LG7	22929520	nodal homolog 2-A-like	Nodal	-4.99644	-6.31266	-4.64748	-0.674098	-1.12995	-2.79156	-1.6452	-6.9248	-20	-5.13286	-3.28711	-20	-4.01791	-4.9187
LOC100711404	30	steelblue	LG17	2170615	AP-1 complex subunit mu-1-like		4.05803	4.16865	13.6874	12.3948	5.95408	1.66942	0.933417	4.61904	4.83446	5.53605	8.06896	4.0755	7.4793	8.36974
LOC100711421	7	black	LG6	35556266	3-oxo-5-alpha-steroid 4-dehydrogenase 2-like	Srd5a1	0.948429	0.986826	2.25546	2.25226	1.67395	2.07652	1.59502	0.929299	1.47089	1.11073	1.10497	1.21307	0.80939	1.03579
LOC100711435	30	steelblue	LG18	7235163	phosphatidylinositol 4-phosphate 5-kinase type-1 gamma-like, transcript variant X1		0.413183	0.416476	0.392154	0.527845	0.540455	0.255933	0.123778	0.292441	0.452935	0.342087	0.433249	0.417603	0.589677	0.766351
LOC100711702	30	steelblue	LG1	25920122	synapse-associated protein 1-like		12.6703	12.7156	18.5745	12.9999	14.4487	6.76966	6.87294	13.8057	18.0358	12.3416	13.5377	13.8765	17.7649	21.914
LOC100712577	3	brown	LG12	25979759	ovochymase-2-like	Ovoch2a	-1.02684	-0.897836	0.569365	-2.06488	-1.38046	-20	-20	0.420606	-0.461182	-0.164029	-0.977568	0.695379	-2.18235	-2.81009
LOC102076355	30	steelblue	LG6	580485	uncharacterized LOC102076355		2.31742	2.23924	8.10642	3.9206	3.95103	0.51606	0.648149	2.61459	2.97095	2.03758	3.89153	7.59228	4.78485	7.38072
LOC102076719	23	darkturquoise	UNK123	364669	barrier-to-autointegration factor-like protein-like, transcript variant X1	Banf1	5.65804	5.10572	8.33481	8.59627	9.12157	7.23885	6.98388	5.85788	6.94671	9.56006	10.1987	8.65492	6.32027	7.50726
LOC102077364	30	steelblue	LG13	32505471	uncharacterized LOC102077364		169.173	88.7269	259.414	149.275	255.914	11.8954	6.65934	81.6943	103.563	267.195	316.419	255.986	320.473	208.455
LOC102077619	30	steelblue	LG5	3346975	EF-hand and coiled-coil domain-containing protein 1-like, transcript variant X2		0.471455	0.338508	0.732761	0.711927	0.673162	0.196473	0.06588	0.40866	0.514071	1.52227	3.67612	3.52615	3.71974	3.3405
LOC102077676	30	steelblue	LG15	14722906	uncharacterized LOC102077676, transcript variant X1		0.293482	0	0.162744	0.0853981	0.202193	0	0	0.185461	0.166784	0.0571581	0.495552	0.370726	0.760505	1.70383
LOC102077723	30	steelblue	UNK288	161416	basement membrane-specific heparan sulfate proteoglycan core protein-like		1.00208	0.918551	1.41626	2.23372	2.18682	0.484561	0.240483	0.817719	0.805749	2.2749	4.27049	1.96163	3.63504	5.77433
LOC102078047	7	black	LG7	5083719	ovochymase-2-like, transcript variant X4	Ovoch2b	-5.49943	-4.88693	-3.50252	-2.03875	-3.8919	-1.96844	-1.89876	-4.66895	-4.36367	-0.0688979	2.1608	0.975366	3.98424	4.40812
LOC102078352	35	sienna3	UNK56	1013979	uncharacterized LOC102078352, transcript variant X2		0.378557	0.0646252	0.285818	0.582436	0.159462	1.98246	9.40424	0.15151	0.0837194	0.134244	0.139448	0.705664	1.05204	0
LOC102078792	7	black	LG3	7684197	borealin-2-like, transcript variant X2	Borealin	1.07463	0.741989	0.173204	4.55382	3.57089	8.57069	8.46398	0.828103	0.178797	0.288193	1.12931	-0.825998	2.71451	2.359
LOC102079282	35	sienna3	UNK12	539811	uncharacterized LOC102079282, transcript variant X2		1.65453	1.08561	2.19807	1.57909	1.82937	25.536	5.02841	1.19074	1.40752	1.26162	0.45583	1.97841	5.12141	0
LOC102079682	35	sienna3	LG9	18214468	G-protein coupled receptor 64-like		0.242166	0.159902	0.570649	0.229555	0.0141415	0.223769	0.0573917	0.156424	0.163688	0.244477	0.237177	0.0563461	0.136934	0
LOC102079812	3	brown	UNK234	195622	GTPase IMAP family member 8-like	Gimap8	3.2118	4.22282	1.2752	-0.11989	0.730236	-1.86289	-2.87324	3.4162	4.04524	2.68141	3.86641	3.77296	2.47546	1.88886
LOC102079997	30	steelblue	LG11	28950366	zinc finger protein Xfin-like, transcript variant X2		2.41574	1.76003	3.11202	1.99074	2.46404	0.845459	0.961028	1.41905	2.07936	2.41618	3.03786	2.80918	3.82295	4.61178
LOC102080164	11	greenyellow	LG7	49682143	uncharacterized protein C15orf65-like	C15orf65	3.09252	1.9784	2.4747	1.59486	1.9626	-1.60989	-0.801408	2.20171	2.55327	4.07973	1.89642	2.97424	5.53046	6.34746
LOC102080335	30	steelblue	LG20	1035420	uncharacterized LOC102080335		0.520015	1.76782	1.39991	0.512508	8.56729	0.602976	0.388397	0.542413	2.82372	2.20538	2.66984	12.878	7.6336	7.51128
LOC102080399	30	steelblue	LG13	4605354	uncharacterized LOC102080399		0.727001	2.53933	2.72366	3.41602	2.49823	0.183433	0.047959	0.962976	1.95382	4.035	1.78471	11.9338	3.74252	2.02018
LOC102080480	35	sienna3	LG7	4375861	c-C motif chemokine 4-like		0.61518	0.201567	13.5872	8.68583	0.168599	0.0875838	0.129522	0.190613	0.333256	3.44961	1.53535	0.898112	0.123652	0
LOC102080798	35	sienna3	LG22	2239058	C-type lectin domain family 4 member F-like		0.392306	0.777061	0.681788	0.493935	0.325059	0.313551	0.0598366	0.64421	0.454617	0.609467	0.711672	0.159138	0.326774	0
LOC102080852	30	steelblue	LG2	16168152	neurofilament heavy polypeptide-like, transcript variant X2		0.991249	1.01279	2.22112	2.32722	4.13153	0.41505	0.33257	1.29182	0.76467	1.69186	3.93879	2.79978	2.30612	3.50455
LOC102081303	35	sienna3	LG7	40205079	uncharacterized LOC102081303		0.214956	0.121706	0.120685	0.181138	0.189896	0.0946984	0.0893423	0.0959993	0.264622	0.318564	0.50397	0.193649	0.136564	0
LOC102081706	30	steelblue	LG13	1838472	protein FAM161A-like, transcript variant X5	Fam161a	0.307861	0.339818	1.86959	0.27854	0.875278	0.130538	0.249757	0.234635	0.344715	0.617215	1.04576	0.242389	1.62344	1.26122
LOC102082076	30	steelblue	UNK113	351593	multiple epidermal growth factor-like domains protein 8-like		13.9633	9.10075	12.4331	6.47544	16.2491	4.14952	3.27258	8.13692	7.22423	11.5803	23.4227	18.2774	24.5135	22.5322
LOC102082093	3	brown	LG16_21	23384579	E3 ubiquitin-protein ligase TRIM63-like	Trim63	1.93568	3.19598	1.4431	-3.20042	-4.05787	-4.2591	-2.91423	3.46383	4.06932	0.523652	-0.796543	-1.41029	-2.64052	-2.32432
LOC102082406	35	sienna3	UNK240	260754	lymphocyte antigen 75-like		1.26126	5.49417	1.13959	0.554928	2.13082	0.400722	1.09631	7.29025	1.48875	1.58175	0.655664	2.30482	0.156248	0
LOC102082422	3	brown	LG12	25966624	cell division cycle protein 20 homolog B-like, transcript variant X3	Cdc20b	0.637981	-1.28914	-1.83304	-1.89644	-1.87779	-1.6051	-3.82699	-0.568653	-0.725866	-0.959579	-0.428644	-0.963644	-1.19942	-1.66281
LOC102082652	35	sienna3	UNK60	279950	uncharacterized LOC102082652		6.48878	4.6881	10.5806	12.3742	10.1497	1.3929	4.57781	2.51913	7.78819	8.25074	8.42219	5.31846	3.00974	0
LOC102082729	35	sienna3	LG20	21386973	E3 ubiquitin/ISG15 ligase TRIM25-like	E3_ubiquitin	-1.17229	-1.60793	2.30866	-1.5105	-4.26987	-3.37789	-4.06771	0.149246	0.148687	1.42043	-0.809845	-1.75988	-4.6275	-20
nod1	13	salmon	LG11	3935633	nucleotide-binding oligomerization domain containing 1, transcript variant X3	Nod1	1.26734	1.26858	1.49996	1.61182	1.67566	2.4416	1.95299	1.00612	1.05003	1.16633	1.13609	1.24944	0.149962	-0.139447
rspo1	3	brown	LG11	22466022	R-spondin-1	Rspo1	1.53563	0.851983	1.00227	-0.157843	0.277152	1.6156	0.660564	1.15176	0.617148	1.90743	-0.0967951	1.32448	0.805292	0.234293
scfd1	30	steelblue	LG19	24805294	sec1 family domain containing 1	Scfd1	18.2902	18.4332	25.6965	24.2675	25.1137	11.5289	8.71268	19.1859	23.0686	27.1537	18.0481	19.516	24.3637	28.1356
sox30	15	midnightblue	UNK3	3119307	Sox30 protein, transcript variant 1	Sox30	-3.96521	-4.52328	-3.20833	1.84901	-0.535911	1.37616	0.31698	-3.4739	-4.39057	-3.57671	-0.842418	-2.89531	5.03363	5.02861
taf5	30	steelblue	LG6	26068898	TAF5 RNA polymerase II, TATA box binding protein (TBP)-associated factor, 100kDa	Taf5	3.96312	3.26849	4.35856	3.57199	5.39701	3.01179	2.49731	5.262	3.93114	3.87918	2.85534	4.88783	4.88538	5.88056
tecpr2	30	steelblue	LG19	18489950	tectonin beta-propeller repeat containing 2	Tecpr2	8.61908	11.8503	15.8094	9.56924	14.0578	4.46005	3.40626	8.87678	9.73354	14.6799	12.4233	12.5542	16.1995	21.9522
tex2	7	black	UNK41	835337	testis expressed 2, transcript variant X1	Tex2	0.333561	0.653509	0.921208	0.005285	0.82816	2.2471	2.49833	0.556836	0.217045	0.413757	-0.560979	0.573006	-0.267931	-0.375368
trip4	7	black	LG1	260077	thyroid hormone receptor interactor 4	Trip4	1.84508	1.56139	2.04353	2.40281	2.16198	2.77356	2.71715	1.29027	1.47926	1.72494	1.54956	1.69615	2.01994	2.01452
tubb2a	30	steelblue	LG18	12217021	tubulin, beta 2A, transcript variant 2	Tubb2a	0.493108	0.58236	0.180222	0.145174	0.467964	0.107436	0.0342008	0.273617	0.662153	0.424561	0.387721	1.09909	1.65322	1.07117
xpnpep2	30	steelblue	LG2	12551828	X-prolyl aminopeptidase (aminopeptidase P) 2, membrane-bound	Xpnpep2	5.58403	0.891971	6.78617	1.4043	4.71369	0.0618822	0.0440124	1.6586	0.970483	9.81562	2.31392	12.5287	9.69176	14.4654
